# Supplementary material for: Strawberry and Ginger Silver Nanoparticles as Potential Inhibitors for SARS-CoV-2 Assisted by In Silico Modeling and Metabolic Profiling
Source: Antibiotics (Basel). 2021 Jul 6;10(7):824. doi: 10.3390/antibiotics10070824 (PMC8300822; doi:10.3390/antibiotics10070824)
Supplement: Supplementary file 1 [file antibiotics-10-00824-s001.zip]

Archive with 1 entries (1 files):
- antibiotics-1199201-supplementary.pdf
